# Supplementary material for: Cellular Response of Neutrophils to Bismuth Subnitrate and Micronized Keratin Products In Vitro
Source: Vet Sci. 2020 Jul 6;7(3):87. doi: 10.3390/vetsci7030087 (PMC7559488; doi:10.3390/vetsci7030087)
Supplement: Supplementary File 1 [file vetsci-07-00087-s001.zip]

Archive with 1 entries (1 files):
- vetsci-841247-supplementary.xlsx
