# Supplementary material for: Cellular Response of Neutrophils to Bismuth Subnitrate and Micronized Keratin Products In Vitro
Source: Vet Sci. 2020 Jul 6;7(3):87. doi: 10.3390/vetsci7030087 (PMC7559488; doi:10.3390/vetsci7030087)
Supplement: Supplementary File 1 [file vetsci-07-00087-s001.zip › vetsci-841247-supplementary.xlsx]

## Sheet: MPO table MDPI
Cow	TX	OD	log2	Percentage
12	Lysis	0.5838	-0.776454	100
12	Lysis	0.5968	-0.744681	100
12	Lysis	0.5707	-0.809196	100
12	Lysis	0.5758	-0.79636	100
12	Lysis	0.6205	-0.688497	100
12	Lysis	0.5851	-0.773245	100
12	Lysis	2.8107	1.49093	100
12	Lysis	0.663	-0.592919	100
12	Pma	0.3267	-1.61396	37
12	Pma	0.3247	-1.62282	37
12	Pma	0.3259	-1.6175	37
12	Pma	0.3179	-1.65336	36
12	Pma	0.3068	-1.70463	35
12	Pma	0.2953	-1.75975	34
12	Pma	0.3322	-1.58988	38
12	Pma	0.3303	-1.59815	38
12	Bismuth	0.1085	-3.20423	12
12	Bismuth	0.123	-3.02327	14
12	Bismuth	0.0957	-3.38534	11
12	Bismuth	0.1005	-3.31473	11
12	Bismuth	0.1177	-3.08681	13
12	Bismuth	0.1262	-2.98622	14
12	Bismuth	0.1389	-2.84788	16
12	Bismuth	0.1435	-2.80088	16
12	Keratin	0.066	-3.92139	8
12	Keratin	0.0494	-4.33935	6
12	Keratin	0.0635	-3.9771	7
12	Keratin	0.0735	-3.76611	8
12	Keratin	0.0552	-4.17919	6
12	Keratin	0.0596	-4.06854	7
12	Keratin	0.0553	-4.17658	6
12	Keratin	0.0634	-3.97937	7
12	NC	0.2865	-1.80339	33
12	NC	0.289	-1.79086	33
12	NC	0.2929	-1.77152	33
12	NC	0.2844	-1.81401	32
12	NC	0.2868	-1.80188	33
12	NC	0.2873	-1.79937	33
12	NC	0.2882	-1.79486	33
12	NC	0.3086	-1.69619	35
12	NCB	0.0468	-4.41735	5
12	NCB	0.0473	-4.40202	5
12	NCB	0.0682	-3.87408	8
12	NCB	0.0415	-4.59074	5
12	NCK	0.0436	-4.51953	5
12	NCK	0.0463	-4.43284	5
12	NCK	0.043	-4.53952	5
12	NCK	0.0401	-4.64025	5
90	Lysis	0.4143	-1.27125	100
90	Lysis	0.3433	-1.54246	100
90	Lysis	0.4095	-1.28806	100
90	Lysis	0.4417	-1.17886	100
90	Pma	0.169	-2.5649	42
90	Pma	0.2504	-1.99769	62
90	Pma	0.1518	-2.71976	38
90	Pma	0.2796	-1.83856	70
90	Bismuth	0.1218	-3.03741	30
90	Bismuth	0.1478	-2.75828	37
90	Bismuth	0.1211	-3.04573	30
90	Bismuth	0.1319	-2.92248	33
90	Keratin	0.0483	-4.37183	12
90	Keratin	0.0591	-4.0807	15
90	Keratin	0.0506	-4.30472	13
90	Keratin	0.075	-3.73697	19
90	NC	0.1439	-2.79686	36
90	NC	0.2682	-1.89862	67
90	NC	0.1707	-2.55047	42
90	NC	0.2527	-1.9845	63
90	NCB	0.0396	-4.65836	10
90	NCB	0.0405	-4.62593	10
90	NCK	0.0464	-4.42973	12
90	NCK	0.0468	-4.41735	12
52	Lysis	0.5476	-0.868806	100
52	Lysis	0.5036	-0.98965	100
52	Lysis	0.5313	-0.912401	100
52	Lysis	0.4823	-1.052	100
52	Pma	0.2973	-1.75001	58
52	Pma	0.2623	-1.93071	51
52	Pma	0.2545	-1.97426	49
52	Pma	0.2518	-1.98965	49
52	Bismuth	0.1366	-2.87197	26
52	Bismuth	0.1102	-3.1818	21
52	Bismuth	0.1277	-2.96917	25
52	Bismuth	0.1387	-2.84996	27
52	Keratin	0.0561	-4.15586	11
52	Keratin	0.0574	-4.12281	11
52	Keratin	0.0516	-4.27649	10
52	Keratin	0.0559	-4.16101	11
52	NC	0.2533	-1.98108	49
52	NC	0.2517	-1.99022	49
52	NC	0.2702	-1.8879	52
52	NC	0.2652	-1.91485	51
52	NCB	0.0391	-4.67669	8
52	NCB	0.0399	-4.64747	8
52	NCK	0.0436	-4.51953	8
52	NCK	0.0471	-4.40813	9
181	Lysis	0.1869	-2.41966	100
181	Lysis	0.1846	-2.43753	100
181	Lysis	0.1886	-2.4066	100
181	Lysis	0.194	-2.36587	100
181	Pma	0.1412	-2.82419	75
181	Pma	0.161	-2.63487	85
181	Pma	0.1376	-2.86145	73
181	Pma	0.1448	-2.78787	77
181	Bismuth	0.1112	-3.16877	59
181	Bismuth	0.1206	-3.0517	64
181	Bismuth	0.1183	-3.07948	63
181	Bismuth	0.117	-3.09542	62
181	Keratin	0.0484	-4.36885	26
181	Keratin	0.0587	-4.0905	31
181	Keratin	0.0488	-4.35698	26
181	Keratin	0.0559	-4.16101	30
181	NC	0.1481	-2.75536	79
181	NC	0.1893	-2.40125	100
181	NC	0.1577	-2.66475	84
181	NC	0.1419	-2.81705	75
181	NCB	0.1044	-3.25981	55
181	NCB	0.1425	-2.81097	76
181	NCK	0.0553	-4.17658	29
181	NCK	0.0761	-3.71596	40
54	Lysis	0.4485	-1.15682	100
54	Lysis	0.4305	-1.21591	100
54	Lysis	0.4441	-1.17104	100
54	Lysis	0.4654	-1.10346	100
54	Pma	0.2431	-2.04038	54
54	Pma	0.1686	-2.56832	38
54	Pma	0.1643	-2.6056	37
54	Pma	0.1656	-2.59423	37
54	Bismuth	0.0787	-3.66749	18
54	Bismuth	0.0998	-3.32482	22
54	Bismuth	0.0842	-3.57004	19
54	Bismuth	0.1148	-3.12281	26
54	Keratin	0.0527	-4.24605	12
54	Keratin	0.059	-4.08314	13
54	Keratin	0.0525	-4.25154	12
54	Keratin	0.0618	-4.01625	14
54	NC	0.1742	-2.52118	39
54	NC	0.1718	-2.5412	38
54	NC	0.1572	-2.66933	35
54	NC	0.1543	-2.69619	35
54	NCB	0.0397	-4.65472	9
54	NCB	0.0402	-4.63666	9
54	NCK	0.0623	-4.00462	14
54	NCK	0.0651	-3.9412	15
134	Lysis	1.7844	0.835439	100
134	Lysis	1.7124	0.77602	100
134	Lysis	1.9066	0.931002	100
134	Lysis	1.7686	0.822608	100
134	Pma	0.7646	-0.387223	43
134	Pma	0.9403	-0.088807	52
134	Pma	0.8947	-0.160524	50
134	Pma	0.8933	-0.162783	50
134	Bismuth	0.4805	-1.05739	27
134	Bismuth	0.5446	-0.876731	30
134	Bismuth	0.6007	-0.735283	34
134	Bismuth	0.554	-0.852042	31
134	Keratin	0.2269	-2.13987	13
134	Keratin	0.1825	-2.45403	10
134	Keratin	0.2007	-2.31689	11
134	Keratin	0.1902	-2.39441	11
134	NC	0.9064	-0.14178	51
134	NC	0.9211	-0.11857	51
134	NC	0.8791	-0.185901	49
134	NC	0.8968	-0.157142	50
134	NCB	0.0399	-4.64747	2
134	NCB	0.0438	-4.51293	2
134	NCK	0.0437	-4.51622	2
134	NCK	0.0454	-4.46116	3
207	Lysis	2.2426	1.16517	100
207	Lysis	2.1926	1.13264	100
207	Lysis	2.4208	1.27548	100
207	Lysis	2.3416	1.22749	100
207	Pma	1.4889	0.574247	65
207	Pma	1.3145	0.394514	57
207	Pma	1.4882	0.573568	65
207	Pma	1.4426	0.528671	63
207	Bismuth	1.0488	0.0687396	46
207	Bismuth	1.0622	0.0870554	46
207	Bismuth	1.2685	0.343124	55
207	Bismuth	1.2814	0.357721	56
207	Keratin	0.4437	-1.17234	19
207	Keratin	0.4003	-1.32085	17
207	Keratin	0.4789	-1.0622	21
207	Keratin	0.392	-1.35107	17
207	NC	1.6635	0.734222	72
207	NC	1.6154	0.691891	70
207	NC	1.6614	0.732399	72
207	NC	1.6195	0.695548	70
207	NCB	0.0406	-4.62238	2
207	NCB	0.0408	-4.61529	2
207	NCK	0.0458	-4.44851	2
207	NCK	0.0534	-4.22702	2
233	Lysis	1.9234	0.943659	100
233	Lysis	1.9705	0.978562	100
233	Lysis	2.2173	1.1488	100
233	Lysis	2.1003	1.0706	100
233	Pma	0.9092	-0.13733	44
233	Pma	0.9983	-0.00245467	49
233	Pma	0.9191	-0.121706	45
233	Pma	1.0239	0.0340748	50
233	Bismuth	0.2959	-1.75682	14
233	Bismuth	0.5803	-0.785129	28
233	Bismuth	0.7096	-0.494922	35
233	Bismuth	0.694	-0.526992	34
233	Keratin	0.233	-2.1016	11
233	Keratin	0.2187	-2.19297	11
233	Keratin	0.2729	-1.87356	13
233	Keratin	0.244	-2.03505	12
233	NC	1.0522	0.073409	51
233	NC	0.8825	-0.180332	43
233	NC	0.9978	-0.00317743	49
233	NC	0.9131	-0.131155	44
233	NCB	0.0392	-4.673	2
233	NCB	0.0364	-4.77992	2
233	NCK	0.0586	-4.09296	3
233	NCK	0.0474	-4.39897	2
190	Lysis	0.2609	-1.93843	100
190	Lysis	0.25	-2	100
190	Lysis	0.2554	-1.96917	100
190	Lysis	0.261	-1.93788	100
190	Pma	0.2882	-1.79486	112
190	Pma	0.2788	-1.8427	109
190	Pma	0.2999	-1.73745	117
190	Pma	0.2881	-1.79536	102
190	Bismuth	0.0723	-3.78986	28
190	Bismuth	0.0962	-3.37782	37
190	Bismuth	0.1002	-3.31905	39
190	Bismuth	0.0659	-3.92358	26
190	Keratin	0.0555	-4.17137	22
190	Keratin	0.0547	-4.19232	21
190	Keratin	0.0527	-4.24605	21
190	Keratin	0.0548	-4.18968	21
190	NC	0.2831	-1.82062	110
190	NC	0.2788	-1.8427	109
190	NC	0.2815	-1.82879	110
190	NC	0.2757	-1.85883	107
190	NCB	0.039	-4.68038	15
190	NCB	0.039	-4.68038	15
190	NCK	0.0626	-3.99769	24
190	NCK	0.0668	-3.90401	26
68	Lysis	1.2567	0.32964	100
68	Lysis	1.3231	0.403922	100
68	Lysis	1.367	0.451013	100
68	Lysis	1.4004	0.485839	100
68	Pma	0.6377	-0.64905	48
68	Pma	0.6694	-0.57906	50
68	Pma	0.6765	-0.563838	51
68	Pma	0.6199	-0.689893	46
68	Bismuth	0.4297	-1.2186	32
68	Bismuth	0.3181	-1.65245	24
68	Bismuth	0.404	-1.30757	30
68	Bismuth	0.3307	-1.59641	25
68	Keratin	0.1424	-2.81198	11
68	Keratin	0.1332	-2.90833	10
68	Keratin	0.1293	-2.95121	10
68	Keratin	0.1275	-2.97143	10
68	NC	1.1423	0.191942	85
68	NC	0.6941	-0.526785	52
68	NC	0.6594	-0.600774	49
68	NC	0.6979	-0.518908	52
68	NCB	0.0391	-4.67669	3
68	NCB	0.0388	-4.6878	3
68	NCK	0.0439	-4.50964	3
68	NCK	0.0497	-4.33061	4
83	Lysis	0.6494	-0.622821	100
83	Lysis	0.6201	-0.689427	100
83	Lysis	0.6503	-0.620823	100
83	Lysis	0.6451	-0.632405	100
83	Pma	0.3194	-1.64656	50
83	Pma	0.3261	-1.61661	58
83	Pma	0.3382	-1.56405	53
83	Pma	0.3312	-1.59423	52
83	Bismuth	0.1135	-3.13924	18
83	Bismuth	0.1243	-3.0081	19
83	Bismuth	0.1828	-2.45166	29
83	Bismuth	0.239	-2.06492	37
83	Keratin	0.1118	-3.16101	17
83	Keratin	0.0706	-3.82419	11
83	Keratin	0.0972	-3.3629	15
83	Keratin	0.0798	-3.64747	12
83	NC	0.338	-1.5649	53
83	NC	0.3419	-1.54835	53
83	NC	0.3482	-1.52201	54
83	NC	0.3353	-1.57648	52
83	NCB	0.039	-4.68038	6
83	NCB	0.0396	-4.65836	6
83	NCK	0.0464	-4.42973	7
83	NCK	0.0526	-4.24879	8
189	Lysis	0.7015	-0.511485	100
189	Lysis	0.6638	-0.591179	100
189	Lysis	0.694	-0.526992	100
189	Lysis	0.6938	-0.527408	100
189	Pma	0.3812	-1.39138	55
189	Pma	0.3842	-1.38007	56
189	Pma	0.3789	-1.40011	55
189	Pma	0.4021	-1.31437	58
189	Bismuth	0.133	-2.9105	19
189	Bismuth	0.1323	-2.91812	19
189	Bismuth	0.2806	-1.83341	41
189	Bismuth	0.257	-1.96016	37
189	Keratin	0.0679	-3.88044	10
189	Keratin	0.1009	-3.309	15
189	Keratin	0.0656	-3.93016	10
189	Keratin	0.0867	-3.52782	13
189	NC	0.3877	-1.36699	56
189	NC	0.3843	-1.3797	56
189	NC	0.3825	-1.38647	56
189	NC	0.387	-1.36959	56
189	NCB	0.0388	-4.6878	6
189	NCB	0.0374	-4.74082	5
189	NCK	0.0517	-4.27369	8
189	NCK	0.0587	-4.0905	9

## Sheet: Chem MDPI
COW	Group	Fluor	log2
763	PC	450.74	8.81615
763	PC	334.62	8.38638
763	PC	169.57	7.40574
763	PC	105.68	6.72356
248	PC	291.71	8.18839
248	PC	237.44	7.89142
248	PC	435.05	8.76504
248	PC	144.74	7.17732
718	PC	111.18	6.79675
718	PC	80.25	6.32643
718	PC	232.16	7.85898
718	PC	85.62	6.41988
195	PC	415.35	8.69818
195	PC	335.28	8.38922
195	PC	179.92	7.49121
69	PC	508.16	8.98914
69	PC	446.92	8.80387
69	PC	631.8	9.30332
69	PC	263.53	8.04182
622	PC	76.15	6.25077
622	PC	283.95	8.14949
622	PC	188.56	7.55888
622	PC	303.12	8.24375
133	PC	790.61	9.62682
133	PC	343	8.42206
133	PC	247	7.94837
133	PC	180.42	7.49522
164	PC	264.82	8.04887
164	PC	254.78	7.99311
164	PC	352.1	8.45984
164	PC	123.07	6.94334
450	PC	345.28	8.43162
450	PC	384.14	8.58549
450	PC	364.1	8.50819
450	PC	105.75	6.72451
798	PC	306.12	8.25795
798	PC	285.17	8.15568
798	PC	233.62	7.86802
798	PC	202.03	7.65843
469	PC	346.09	8.435
469	PC	322.05	8.33114
469	PC	307.37	8.26383
469	PC	198.14	7.63038
54	PC	93.78	6.55121
54	PC	131.41	7.03793
54	PC	361.61	8.49829
54	PC	353.78	8.46671
763	NC	399.38	8.64162
763	NC	66.74	6.06048
763	NC	106.69	6.73728
763	NC	35.98	5.16912
248	NC	254.47	7.99135
248	NC	282.97	8.14451
248	NC	140.7	7.13648
248	NC	107.08	6.74255
718	NC	82.85	6.37243
718	NC	145.87	7.18854
718	NC	187.03	7.54713
718	NC	57.72	5.851
195	NC	37.23	5.21839
195	NC	81.08	6.34127
195	NC	30.12	4.91265
195	NC	20.49	4.35685
69	NC	423.26	8.7254
69	NC	103.77	6.69725
69	NC	154.71	7.27342
69	NC	83.79	6.38871
622	NC	17.49	4.12846
622	NC	21.08	4.3978
622	NC	81.54	6.34944
622	NC	15.18	3.9241
133	NC	155	7.27612
133	NC	53.85	5.75087
133	NC	31.08	4.95791
133	NC	28.53	4.83441
164	NC	355.88	8.47525
164	NC	62.75	5.97154
164	NC	275.46	8.1057
164	NC	209.63	7.7117
450	NC	32.33	5.0148
450	NC	53.93	5.75302
450	NC	82.15	6.36019
450	NC	138.28	7.11145
798	NC	218.66	7.77255
798	NC	135.23	7.07927
798	NC	183.88	7.52262
798	NC	185.32	7.53387
469	NC	76.79	6.26285
469	NC	81.32	6.34554
469	NC	134.81	7.07478
469	NC	144.38	7.17373
54	NC	70.66	6.14282
54	NC	96.7	6.59544
54	NC	88.7	6.47086
54	NC	294.8	8.20359
763	BH	38.79	5.27761
763	BH	37.16	5.21568
763	BH	34.33	5.1014
763	BH	48.5	5.59991
763	BH	23.1	4.52982
763	BH	21.35	4.41616
248	BH	130.48	7.02768
248	BH	106.8	6.73877
248	BH	229.07	7.83964
248	BH	96.61	6.5941
248	BH	141.51	7.14476
248	BH	237.29	7.89051
718	BH	24.14	4.59335
718	BH	29.93	4.90352
718	BH	33.16	5.05137
718	BH	37.08	5.21257
718	BH	50.73	5.66477
718	BH	66.55	6.05637
195	BH	25.81	4.68986
195	BH	27.34	4.77294
195	BH	23.32	4.5435
195	BH	30.09	4.91121
195	BH	10.85	3.43962
195	BH	9.98	3.31904
69	BH	77.41	6.27445
69	BH	90.74	6.50367
69	BH	100.08	6.64501
69	BH	54.02	5.75542
69	BH	65.42	6.03166
69	BH	44.15	5.46434
622	BH	14.77	3.8846
622	BH	14.81	3.8885
622	BH	45.47	5.50684
622	BH	27.59	4.78607
622	BH	25.46	4.67016
622	BH	44.69	5.48188
133	BH	5.65	2.49825
133	BH	8.03	3.0054
133	BH	5.32	2.41143
133	BH	9.77	3.28836
133	BH	10.79	3.43162
133	BH	7.46	2.89918
164	BH	41.52	5.37573
164	BH	43.98	5.45878
164	BH	38.69	5.27389
164	BH	11.53	3.52732
164	BH	11.84	3.5656
164	BH	8.86	3.14731
450	BH	13.02	3.70266
450	BH	12.29	3.61941
450	BH	10.8	3.43296
450	BH	44.95	5.49025
450	BH	60.45	5.91767
450	BH	52.59	5.71672
798	BH	20.29	4.3427
798	BH	24.32	4.60407
798	BH	26.01	4.70099
798	BH	39.33	5.29756
798	BH	27.24	4.76765
798	BH	33.53	5.06738
469	BH	45.36	5.50335
469	BH	192.06	7.58541
469	BH	59.15	5.88631
469	BH	50.54	5.65935
469	BH	57.52	5.84599
469	BH	51.77	5.69404
54	BH	20.14	4.33199
54	BH	18.78	4.23113
54	BH	22.05	4.46271
54	BH	23.07	4.52795
54	BH	34.81	5.12143
54	BH	29.07	4.86146
763	BL	24.39	4.60822
763	BL	39.89	5.31796
763	BL	33.45	5.06393
763	BL	25.54	4.67469
763	BL	62.26	5.96023
763	BL	108.87	6.76646
248	BL	136.82	7.09614
248	BL	130.2	7.02459
248	BL	91.67	6.51838
248	BL	66.32	6.05137
248	BL	156.11	7.28642
248	BL	150.7	7.23554
718	BL	46.12	5.52732
718	BL	57.49	5.84524
718	BL	53.44	5.73985
718	BL	63.8	5.99548
718	BL	51.95	5.69905
718	BL	46.73	5.54628
195	BL	31.13	4.96023
195	BL	36.89	5.20516
195	BL	35.09	5.13299
195	BL	21.6	4.43296
195	BL	27	4.75489
195	BL	26.15	4.70874
69	BL	124.71	6.96243
69	BL	91.89	6.52184
69	BL	123.46	6.9479
69	BL	98.7	6.62498
69	BL	109.31	6.77228
69	BL	77	6.26679
622	BL	34.11	5.09212
622	BL	42.1	5.39575
622	BL	46.44	5.5373
622	BL	46.02	5.52419
622	BL	34.63	5.11395
622	BL	35.2	5.1375
133	BL	34.09	5.09128
133	BL	48.38	5.59634
133	BL	23.32	4.5435
133	BL	21.93	4.45483
133	BL	16.01	4.0009
133	BL	23.59	4.5601
164	BL	25.55	4.67525
164	BL	40.71	5.34731
164	BL	23.8	4.57289
164	BL	61.46	5.94158
164	BL	45.65	5.51254
164	BL	37.19	5.21684
450	BL	49.73	5.63604
450	BL	56.19	5.81224
450	BL	27.3	4.77083
450	BL	25.59	4.67751
450	BL	38.29	5.2589
450	BL	26.64	4.73552
798	BL	97.17	6.60244
798	BL	94	6.55459
798	BL	106.31	6.73213
798	BL	76.51	6.25758
798	BL	74.77	6.22439
798	BL	85.81	6.42307
469	BL	68.88	6.10601
469	BL	75.68	6.24184
469	BL	97.9	6.61324
469	BL	82.12	6.35966
469	BL	78.3	6.29094
469	BL	76.99	6.2666
54	BL	77.44	6.27501
54	BL	115.61	6.85312
54	BL	81.94	6.3565
54	BL	46.61	5.54257
54	BL	50.9	5.66959
54	BL	46.42	5.53667
763	KH	86.25	6.43045
763	KH	101.67	6.66775
763	KH	79.79	6.31814
763	KH	89.66	6.48639
763	KH	84.69	6.40412
763	KH	83.29	6.38007
248	KH	152.96	7.25701
248	KH	153.19	7.25918
248	KH	115.28	6.849
248	KH	113.06	6.82094
248	KH	111.86	6.80555
248	KH	121.92	6.92979
718	KH	77.36	6.27352
718	KH	77.71	6.28003
718	KH	76.2	6.25172
718	KH	76.29	6.25342
718	KH	75.92	6.24641
718	KH	78.89	6.30177
195	KH	66.31	6.05115
195	KH	72.94	6.18864
195	KH	69.74	6.12391
195	KH	59.68	5.89918
195	KH	67.31	6.07275
195	KH	61.85	5.9507
69	KH	135.35	7.08055
69	KH	137.52	7.1035
69	KH	107.99	6.75475
69	KH	117.67	6.8786
69	KH	90.04	6.49249
69	KH	101.87	6.67059
622	KH	78.49	6.29444
622	KH	76.34	6.25437
622	KH	69.22	6.11312
622	KH	35.38	5.14486
622	KH	73.16	6.19298
622	KH	69.61	6.12122
133	KH	54.75	5.77479
133	KH	54.37	5.76474
133	KH	62.5	5.96578
133	KH	75.69	6.24203
133	KH	69.62	6.12143
133	KH	56.04	5.80839
164	KH	36.45	5.18785
164	KH	65.79	6.0398
164	KH	76.2	6.25172
164	KH	35.59	5.1534
164	KH	39.85	5.31651
164	KH	30.15	4.91409
450	KH	78.93	6.3025
450	KH	88.49	6.46744
450	KH	69.2	6.1127
450	KH	70.13	6.13196
450	KH	68.49	6.09782
450	KH	71.53	6.16048
798	KH	86.96	6.44228
798	KH	85.27	6.41397
798	KH	80.56	6.33199
798	KH	110.25	6.78463
798	KH	99	6.62936
798	KH	83.03	6.37556
469	KH	93.11	6.54086
469	KH	82.43	6.3651
469	KH	83.62	6.38578
469	KH	89.23	6.47946
469	KH	101.25	6.66178
469	KH	87.94	6.45845
54	KH	80.33	6.32787
54	KH	77.12	6.26903
54	KH	80.37	6.32859
54	KH	111.34	6.79883
54	KH	194.31	7.60222
54	KH	76.16	6.25096
763	KL	79	6.30378
763	KL	92.84	6.53667
763	KL	130.54	7.02835
763	KL	66.32	6.05137
763	KL	156.11	7.28642
763	KL	150.7	7.23554
248	KL	157.18	7.29627
248	KL	175.29	7.4536
248	KL	260.52	8.02525
248	KL	110.15	6.78333
248	KL	147.14	7.20105
248	KL	211.15	7.72212
718	KL	65.04	6.02326
718	KL	70.37	6.13689
718	KL	143.48	7.16471
718	KL	94.31	6.55934
718	KL	115.83	6.85587
718	KL	151.07	7.23907
195	KL	45.66	5.51286
195	KL	56.61	5.82299
195	KL	75.32	6.23496
195	KL	61.11	5.93334
195	KL	64.51	6.01145
195	KL	74.33	6.21587
69	KL	115.91	6.85686
69	KL	97.81	6.61191
69	KL	190.13	7.57084
69	KL	119.63	6.90244
69	KL	132.13	7.04581
69	KL	246.16	7.94345
622	KL	60.35	5.91528
622	KL	52.8	5.72247
622	KL	53.12	5.73118
622	KL	41.93	5.38991
622	KL	46.32	5.53356
622	KL	29.72	4.89336
133	KL	58.21	5.8632
133	KL	45.55	5.50938
133	KL	19.25	4.26679
133	KL	45.95	5.52199
133	KL	44.12	5.46336
133	KL	46.29	5.53263
164	KL	51.4	5.6837
164	KL	58.17	5.8622
164	KL	40.25	5.33092
164	KL	74.36	6.21645
164	KL	56.31	5.81532
164	KL	85.5	6.41785
450	KL	77.92	6.28392
450	KL	62.36	5.96255
450	KL	122.83	6.94052
450	KL	74.57	6.22052
450	KL	49.53	5.63023
450	KL	36.78	5.20085
798	KL	74.75	6.224
798	KL	79.28	6.30889
798	KL	87.28	6.44758
798	KL	137.74	7.1058
798	KL	100.11	6.64544
798	KL	131.36	7.03738
469	KL	69.46	6.11811
469	KL	82.11	6.35949
469	KL	135.29	7.07991
469	KL	72.84	6.18666
469	KL	67.06	6.06738
469	KL	76.74	6.26191
54	KL	65.17	6.02614
54	KL	83.99	6.39215
54	KL	85.62	6.41988
54	KL	72.61	6.1821
54	KL	92.12	6.52544
54	KL	77.39	6.27408
